# Supplementary material for: An Experimental Study on the Hot Alkali Extraction of Xylan-Based Hemicelluloses from Wheat Straw and Corn Stalks and Optimization Methods
Source: Polymers (Basel). 2022 Apr 20;14(9):1662. doi: 10.3390/polym14091662 (PMC9102963; doi:10.3390/polym14091662)
Supplement: Supplementary file 1 [file polymers-14-01662-s001.zip]

Archive with 1 entries (1 files):
- polymers-1654962-supplementary.pdf
